# Supplementary material for: A Reanalysis of the FDA’s Benefit–Risk Assessment of Moderna’s mRNA-1273 COVID Vaccine Based on a Model Incorporating Benefits Derived from Prior COVID Infection
Source: Vaccines (Basel). 2026 Feb 10;14(2):165. doi: 10.3390/vaccines14020165 (PMC12945011; doi:10.3390/vaccines14020165)
Supplement: Supplementary file 1 [file vaccines-14-00165-s001.zip]

Archive with 2 entries (2 files):
- Supplement_S1_4071938.pdf
- Supplement_S2_4071938.pdf
